# Supplementary material for: Correlation between Serum 25-Hydroxyvitamin D Level and Depression among Korean Women with Secondary Amenorrhea: A Cross-Sectional Observational Study
Source: Nutrients. 2022 Jul 10;14(14):2835. doi: 10.3390/nu14142835 (PMC9315875; doi:10.3390/nu14142835)
Supplement: Supplementary file 1 [file nutrients-14-02835-s001.zip]

Archive with 1 entries (1 files):
- nutrients-1750384-supplementary.pdf
